# Supplementary material for: The Effect of Fruit and Berry Pomaces on the Growth Dynamics of Microorganisms and Sensory Properties of Marinated Rainbow Trout
Source: Microorganisms. 2023 Dec 11;11(12):2960. doi: 10.3390/microorganisms11122960 (PMC10745767; doi:10.3390/microorganisms11122960)
Supplement: Supplementary file 1 [file microorganisms-11-02960-s001.zip]

Archive with 1 entries (1 files):
- microorganisms-2768777-supplementary.pdf
